# Supplementary material for: Vitamin D promotes apoptosis and enhances cisplatin sensitivity in bladder cancer cells by inhibiting the Warburg effect through the AKT/mTOR pathway
Source: BMC Urol. 2025 Dec 15;26:11. doi: 10.1186/s12894-025-01994-2 (PMC12822197; doi:10.1186/s12894-025-01994-2)
Supplement: Supplementary file 1 — Supplementary Material 1. [file 12894_2025_1994_MOESM1_ESM.zip]

Archive with 46 entries (36 files):
- Figure 2F/
- Figure 2F/BAX.jpg
- Figure 2F/BCL-2.jpg
- Figure 2F/GAPDH.jpg
- Figure 3B/
- Figure 3B/GAPDH.jpg
- Figure 3B/GLUT1.jpg
- Figure 3B/HK2.jpg
- Figure 3B/LDHA.jpg
- Figure 3C/
- Figure 3C/C-MYC.jpg
- Figure 3C/GAPDH.jpg
- Figure 3C/MTOR.jpg
- Figure 3C/P-mTOR.jpg
- Figure 3D/
- Figure 3D/GAPDH.jpg
- Figure 3D/MRP1.jpg
- Figure 3D/P-GP.jpg
- Figure 4F/
- Figure 4F/BAX.jpg
- Figure 4F/BCL-2.jpg
- Figure 4F/GAPDH.jpg
- Figure 5B/
- Figure 5B/GAPDH.jpg
- Figure 5B/GLUT1.jpg
- Figure 5B/HK2.jpg
- Figure 5B/LDHA.jpg
- Figure 5C/
- Figure 5C/C-MYC.jpg
- Figure 5C/GAPDH.jpg
- Figure 5C/mTOR.jpg
- Figure 5C/P-MTOR.jpg
- Figure 5D/
- Figure 5D/GAPDH.jpg
- Figure 5D/MRP1.jpg
- Figure 5D/P-GP.jpg
- Figure 6C/
- Figure 6C/GAPDH.jpg
- Figure 6C/GLUT1.jpg
- Figure 6C/HK2.jpg
- Figure 6C/LDHA.jpg
- Figure 6D/
- Figure 6D/C-MYC.jpg
- Figure 6D/GAPDH.jpg
- Figure 6D/Mtor.jpg
- Figure 6D/P-Mtor.jpg
